# Supplementary material for: Prolonged Corrected QT Interval Is Associated with Lower Incidence of Maternal Hypotension During Spinal Anesthesia in Cesarean Delivery: A Prospective Observational Study
Source: Medicina (Kaunas). 2025 Oct 27;61(11):1925. doi: 10.3390/medicina61111925 (PMC12654321; doi:10.3390/medicina61111925)
Supplement: Supplementary file 1 [file medicina-61-01925-s001.zip]

Archive with 1 entries (1 files):
- medicina-3918880-supplementary.pdf
